# Supplementary material for: Genome-wide gene expression perturbation induced by loss of C2 chromosome in allotetraploid Brassica napus L
Source: Front Plant Sci. 2015 Sep 23;6:763. doi: 10.3389/fpls.2015.00763 (PMC4585227; doi:10.3389/fpls.2015.00763)
Supplement: Table S3 — Detail information of GO terms in both comparisons. [file Table3.XLSX]

## Sheet: Table S3
	Table S3 Detail information of GO terms in both comparisons
	GO category	Go terms	GO number	Oro vs null					Oro vs mono
				Up-regulated	Down-regulated	Total	×2 test		Up-regulated	Down-regulated	Total	×2 test
	cellular component	extracellular region	GO:0005576	639	614	1253	0.480027		843	746	1589	0.0149586
		cell	GO:0005623	4498	4674	9172	0.0661029		6881	6458	13339	0.000249757
		virion	GO:0019012	13	2	15	0.0045087		24	1	25	4.22491e-06
		membrane-enclosed lumen	GO:0031974	507	181	688	1.82731e-35		967	134	1101	4.44282e-139
		envelope	GO:0031975	779	261	1040	4.67344e-58		1130	207	1337	1.36177e-140
		macromolecular complex	GO:0032991	1018	401	1419	2.69048e-60		1709	402	2111	5.35755e-178
		organelle	GO:0043226	3843	3855	7698	0.891212		6004	4893	10897	1.8815e-26
		extracellular region part	GO:0044421	13	22	35	0.12819		15	22	37	0.249817
		organelle part	GO:0044422	1986	996	2982	1.87078e-73		3184	1034	4218	2.57227e-240
		virion part	GO:0044423	13	2	15	0.0045087		24	1	25	4.22491e-06
		synapse part	GO:0044456	0	1	1	0.317311		0	0	0	—
		cell part	GO:0044464	4498	4674	9172	0.0661029		6881	6458	13339	0.000249757
		synapse	GO:0045202	0	1	1	0.317311		0	0	0	—
		symplast	GO:0055044	510	449	959	0.0488621		835	541	1376	2.26849e-15
	molecular function	catalytic activity	GO:0003824	1999	2294	4293	6.71986e-06		2829	3285	6114	5.48348e-09
		structural molecule activity	GO:0005198	481	75	556	1.93808e-66		857	44	919	1.96435e-165
		transporter activity	GO:0005215	300	374	674	0.00436679		393	585	978	8.27905e-10
		binding	GO:0005488	2419	2622	5041	0.00424771		3610	3711	7321	0.237834
		electron carrier activity	GO:0009055	64	38	102	0.0100419		87	45	132	0.00025655
		auxiliary transport protein activity	GO:0015457	1	2	3	0.563703		2	2	4	1
		antioxidant activity	GO:0016209	41	29	70	0.151494		62	42	104	0.0498602
		metallochaperone activity	GO:0016530	4	4	8	1		1	8	9	0.0196307
		enzyme regulator activity	GO:0030234	76	81	157	0.689861		115	114	229	0.947313
		transcription regulator activity	GO:0030528	253	454	707	4.04986e-14		318	629	947	5.18874e-24
		protein tag	GO:0031386	1	1	2	1		0	1	1	0.317311
		translation regulator activity	GO:0045182	62	32	94	0.00197302		166	20	186	9.61817e-27
		nutrient reservoir activity	GO:0045735	15	11	26	0.432768		33	11	44	0.000911119
		molecular transducer activity	GO:0060089	83	81	164	0.875896		86	151	237	2.41925e-05
	biological process	reproduction	GO:0000003	592	512	1104	0.0160526		993	629	1622	1.59454e-19
		cell killing	GO:0001906	0	1	1	0.317311		1	1	2	1
		immune system process	GO:0002376	336	766	1102	2.25309e-38		385	1123	1508	1.56629e-80
		metabolic process	GO:0008152	3674	3481	7155	0.0225089		5540	4781	10321	7.95653e-14
		cellular process	GO:0009987	3694	3656	7350	0.657591		5624	5011	10635	2.77849e-09
		anatomical structure formation	GO:0010926	474	237	711	6.21099e-19		763	251	1014	3.5984e-58
		viral reproduction	GO:0016032	3	8	11	0.131668		10	5	15	0.196706
		cellular component organization	GO:0016043	1221	742	1963	3.04538e-27		1996	878	2874	1.3893e-96
		death	GO:0016265	201	450	651	1.68679e-22		217	717	934	3.66111e-60
		reproductive process	GO:0022414	584	508	1092	0.0214559		983	621	1604	1.58533e-19
		biological adhesion	GO:0022610	19	15	34	0.492717		23	23	46	1
		multicellular organismal process	GO:0032501	1403	1380	2783	0.662848		2100	1821	3921	8.36605e-06
		developmental process	GO:0032502	1414	1409	2823	0.925025		2115	1855	3970	3.68383e-05
		growth	GO:0040007	280	273	553	0.765955		391	376	767	0.588081
		locomotion	GO:0040011	3	4	7	0.705457		12	7	19	0.251349
		pigmentation	GO:0043473	1495	1781	3276	5.82821e-07		2034	2559	4593	9.43864e-15
		cellular component biogenesis	GO:0044085	804	327	1131	1.1572e-45		1367	333	1700	8.60469e-139
		rhythmic process	GO:0048511	71	55	126	0.154044		87	63	150	0.0500435
		response to stimulus	GO:0050896	1828	2517	4345	1.42562e-25		2482	3548	6030	6.92754e-43
		localization	GO:0051179	1144	1308	2452	0.000926485		1651	1932	3583	2.6735e-06
		establishment of localization	GO:0051234	1105	1254	2359	0.00215665		1590	1867	3457	2.46282e-06
		multi-organism process	GO:0051704	550	1025	1575	5.17252e-33		673	1469	2142	2.70128e-66
		biological regulation	GO:0065007	1799	2087	3886	3.83757e-06		2441	2941	5382	9.3932e-12
