# Supplementary material for: Genome-wide gene expression perturbation induced by loss of C2 chromosome in allotetraploid Brassica napus L
Source: Front Plant Sci. 2015 Sep 23;6:763. doi: 10.3389/fpls.2015.00763 (PMC4585227; doi:10.3389/fpls.2015.00763)
Supplement: Table S4 — Gene expression of those identified for auxin in B.napus. [file Table4.XLSX]

## Sheet: Table S4
	Table S4 Gene expression of those identified for auxin in B.napus
	Gene_family	Gene_ID	Oro_FPKM	Mono_FPKM	Null_FPKM	Oro vs mono	Oro vs null
	IAA family	BnaA01g04710D	0.529155	3.56013	6.59752	no	no
		BnaA01g07810D	0	1.21061	0.743292	no	no
		BnaA01g08280D	8.65757	10.9295	13.1208	no	no
		BnaA01g13580D	0.862011	1.21879	0.979929	no	no
		BnaA01g24190D	49.724	33.9379	38.9382	no	no
		BnaA01g27770D	10.9436	5.04951	6.05492	no	no
		BnaA01g27950D	0	0	0	no	no
		BnaA01g28670D	1.08287	0.160986	0.718399	no	no
		BnaA01g33420D	2.16201	1.45739	1.95434	no	no
		BnaA03g15370D	3.42552	4.88928	1.44913	no	no
		BnaA03g33930D	1.2982	0.868929	0.988178	no	no
		BnaA03g34220D	4.23534	4.06967	7.30438	no	no
		BnaA03g34600D	0	0	0	no	no
		BnaA03g36940D	4.42709	7.65367	5.36067	no	no
		BnaA03g36950D	4.27834	5.13417	5.04139	no	no
		BnaA03g46370D	1.63508	1.35034	1.92741	no	no
		BnaA03g51960D	0	0.30013	0.217757	no	no
		BnaA03g58900D	129.563	426.24	302.315	yes	yes
		BnaA04g13090D	12.6973	21.0628	12.5085	no	no
		BnaA05g01310D	0.119625	0.10421	0.0708104	no	no
		BnaA05g10300D	5.10458	3.66571	3.21252	no	no
		BnaA05g16680D	0.614167	0	0	no	no
		BnaA05g16700D	21.4948	19.8544	12.1557	no	no
		BnaA05g22670D	0	0	0	no	no
		BnaA05g23300D	12.8158	10.0216	9.11388	no	no
		BnaA06g01830D	0	0	0	no	no
		BnaA06g02010D	36.911	3.35044	2.22907	yes	yes
		BnaA06g17250D	0	0	0	no	no
		BnaA06g24570D	110.749	103.735	110.393	no	no
		BnaA06g27950D	7.45657	5.93189	11.9631	no	no
		BnaA07g11660D	0.325215	2.80748	1.75439	yes	yes
		BnaA07g19140D	0	0	0.311278	no	no
		BnaA07g35660D	0.817568	0.417393	0.227399	no	no
		BnaA08g01770D	17.174	10.374	16.7451	no	no
		BnaA08g05350D	0	0	0.0973752	no	no
		BnaA08g13510D	0	0	0	no	no
		BnaA08g27770D	5.73882	32.6717	15.38	yes	yes
		BnaA08g31250D	0.404871	0.886766	0.800429	no	no
		BnaA09g04430D	1.39543	0.734394	0.854049	no	no
		BnaA09g05840D	48.4811	26.8216	30.3549	yes	no
		BnaA09g07160D	61.7313	31.3529	42.1466	yes	no
		BnaA09g16590D	38.4203	19.8204	24.8828	yes	no
		BnaA09g39680D	0	0	0.236129	no	no
		BnaA09g50590D	15.9901	17.0938	39.4769	no	yes
		BnaA09g50600D	19.5052	7.18933	12.3231	yes	no
		BnaA09g56620D	0	0	0	no	no
		BnaA10g02490D	5.15157	7.95094	5.82432	no	no
		BnaA10g02500D	19.7651	15.0187	18.5282	no	no
		BnaA10g02680D	0	0.314046	0	no	no
		BnaAnng04980D	0	0	0	no	no
		BnaAnng10570D	6.22713	5.82876	7.62125	no	no
		BnaAnng12210D	1.05986	2.17355	3.57096	no	no
		BnaAnng13910D	0	0	0	no	no
		BnaC01g06240D	0.533609	5.4361	4.97383	no	no
		BnaC01g09350D	2.03606	2.56178	3.20521	no	no
		BnaC01g09830D	19.8326	6.63007	4.62085	yes	yes
		BnaC01g15800D	0	0	0	no	no
		BnaC01g31190D	22.2541	18.8538	18.207	no	no
		BnaC01g35050D	0	0	0	no	no
		BnaC01g36030D	0	0.402718	1.44595	no	no
		BnaC01g39910D	3.7248	8.00695	10.2025	no	yes
		BnaC01g44160D	0.137019	2.65929	5.02386	no	no
		BnaC03g18580D	1.59928	2.53992	3.3504	no	no
		BnaC03g39170D	30.4045	12.4419	19.2578	yes	no
		BnaC03g39670D	6.96793	7.71916	9.34626	no	no
		BnaC03g43120D	13.7399	7.92717	10.4789	no	no
		BnaC03g57150D	0	0	0	no	no
		BnaC03g78000D	4.04499	2.43086	3.29691	no	no
		BnaC04g11220D	2.98589	3.0077	3.15619	no	no
		BnaC04g35180D	17.066	20.7178	19.5614	no	no
		BnaC05g02360D	6.2499	3.11155	1.53764	no	no
		BnaC05g02370D	12.7563	15.0396	12.5369	no	no
		BnaC05g02660D	1.07992	2.51187	2.3236	no	no
		BnaC05g29300D	0.185751	1.3078	1.61593	no	no
		BnaC05g29330D	62.5484	54.9092	54.2545	no	no
		BnaC05g35940D	0	0	0	no	no
		BnaC05g36730D	13.4793	8.46923	13.2672	no	no
		BnaC05g47100D	15.4285	7.22507	13.5268	no	no
		BnaC06g05090D	9.96743	8.67148	8.82219	no	no
		BnaC06g05820D	0	0	0	no	no
		BnaC06g18310D	0	0.456856	2.05219	no	no
		BnaC06g40600D	0	0	0	no	no
		BnaC07g28990D	8.92504	6.19897	11.4839	no	no
		BnaC07g38640D	2.60838	1.20438	1.49885	no	no
		BnaC07g41460D	46.0036	154.542	93.9087	yes	yes
		BnaC07g43730D	0	0.293624	0.211231	no	no
		BnaC07g48490D	1.00423	4.82535	4.50327	yes	yes
		BnaC08g09640D	1.92762	8.732	6.79115	no	no
		BnaC08g13430D	0	0	0	no	no
		BnaC08g19040D	0.311903	0.894534	1.48026	no	no
		BnaC08g38780D	0	0	0	no	no
		BnaC08g43830D	2.75376	11.6874	11.399	yes	yes
		BnaC08g50150D	2.6886	1.54419	0.688759	no	no
		BnaC09g03870D	0	0.212853	0	no	no
		BnaC09g05450D	0	0.969187	2.40315	no	yes
		BnaCnng13150D	78.9675	64.5725	70.7536	no	no
		BnaCnng41350D	1.73891	0.257773	0.167675	no	no
		BnaCnng57860D	0	0.939266	1.40021	no	no
		BnaCnng63870D	22.6629	26.2491	41.4917	no	yes
		BnaCnng73640D	0	0	0	no	no
		BnaCnng74250D	0.804005	1.84725	1.86419	no	no
	AUX1-LAX family	BnaA02g18200D	0.502645	3.89701	0.53824	yes	no
		BnaA03g17600D	0.0716362	0.353972	0.264315	no	no
		BnaA03g18790D	0.279838	1.15473	0.445803	no	no
		BnaA03g23150D	1.00815	1.12461	1.83958	no	no
		BnaA04g21830D	1.79369	1.77021	2.15549	no	no
		BnaA05g06540D	3.52097	7.29865	5.96001	no	no
		BnaA07g20880D	0.589224	0.746614	1.11995	no	no
		BnaA09g43460D	0.437126	0.322112	1.41707	no	no
		BnaA10g27610D	0	0.780641	1.27821	no	no
		BnaC03g21070D	0.28372	0.745806	1.18687	no	no
		BnaC04g07210D	2.18249	5.13804	4.59097	no	no
		BnaC04g45700D	0.565515	1.45541	1.12681	no	no
		BnaC06g20740D	0.0830755	0.983087	0.412303	no	no
		BnaC08g36050D	0.34924	1.25372	2.25615	no	no
		BnaCnng03900D	0	1.32281	2.55257	no	yes
		BnaCnng11320D	0.0881096	0.300192	0	no	no
	GH3 family	BnaA03g13150D	0	0	0	no	no
		BnaA03g21360D	1.7557	1.13488	3.76721	no	no
		BnaA03g38960D	0	0	0	no	no
		BnaA03g48550D	0.238452	0.0492995	0.0875785	no	no
		BnaA03g52620D	0	0	0	no	no
		BnaA04g29730D	25.491	18.8945	36.1618	no	no
		BnaA06g03580D	0	0	0	no	no
		BnaA06g06390D	0.0629801	0	0	no	no
		BnaA06g06400D	0	0	0.264443	no	no
		BnaA06g06420D	2.17702	2.05728	1.16227	no	no
		BnaA07g01920D	0.18808	0.832443	2.27911	no	no
		BnaA08g05580D	0	0	0	no	no
		BnaA09g27530D	0	0.100921	0.117774	no	no
		BnaAnng25610D	5.28486	2.83471	0.0879439	no	no
		BnaC02g04690D	0	0.127471	0	no	no
		BnaC03g46000D	0	0	0	no	no
		BnaC04g50800D	9.27097	4.77705	0.585039	yes	yes
		BnaC06g02190D	0	0.538013	0	no	no
		BnaC07g40810D	0	0	0.172967	no	no
		BnaC07g44360D	0	0	0	no	no
		BnaC08g09990D	0	0	0	no	no
		BnaC09g31070D	0	0.183354	0	no	no
		BnaCnng39150D	0.302893	0.098599	0	no	no
		BnaCnng59530D	11.3816	6.38658	12.1259	no	no
	PIN family	BnaA02g02480D	0	0	0	no	no
		BnaA02g08340D	0	0	0	no	no
		BnaA02g16500D	0.0662992	0.859568	0.356833	no	no
		BnaA02g26940D	2.27762	7.72024	6.87327	yes	yes
		BnaA03g10430D	0	0	0	no	no
		BnaA07g10150D	1.24199	0.459903	1.17323	no	no
		BnaA07g23670D	2.01153	7.32861	4.77493	yes	yes
		BnaA07g28990D	2.91251	15.6426	10.8236	yes	yes
		BnaA07g30950D	0.143577	1.79249	1.99678	no	no
		BnaA07g33300D	0.211437	0.500267	0.244815	no	no
		BnaA08g20690D	0	0.120184	0	no	no
		BnaA10g11110D	0	0	0	no	no
		BnaA10g17940D	1.89885	0.972459	5.256	no	no
		BnaA10g19000D	0	0	0	no	no
		BnaC02g22310D	0.522121	0	0	no	no
		BnaC02g47640D	4.48172	3.75543	0	no	yes
		BnaC03g13120D	0.115388	0	0.0509666	no	no
		BnaC06g24400D	5.55371	10.2072	8.03272	no	no
		BnaC06g37850D	0.840073	0.61247	1.23612	no	no
		BnaC06g43740D	18.9653	17.4794	16.0548	no	no
		BnaC07g13310D	0.969881	1.72269	2.42375	no	no
		BnaC08g06140D	0	0	0	no	no
		BnaC09g53450D	0	0	0	no	no
		BnaCnng51580D	0.0878221	0	0.047829	no	no
		BnaCnng54140D	4.45153	1.41356	3.48011	no	no
		BnaCnng64920D	0	0	0	no	no
		BnaCnng76990D	1.13556	1.93523	1.88688	no	no
	SUAR family	BnaA01g01490D	0	0.633046	0	no	no
		BnaA01g02380D	0	0	0	no	no
		BnaA01g02390D	2.20469	4.01069	1.99036	no	no
		BnaA01g02400D	0	0	0	no	no
		BnaA01g02410D	0	0	0	no	no
		BnaA01g02420D	0	4.87229	2.02843	yes	no
		BnaA01g02430D	5.01405	7.77323	3.11442	no	no
		BnaA01g05190D	6.90449	22.4211	12.4442	no	no
		BnaA01g05940D	0	0	0	no	no
		BnaA01g12340D	1.2957	6.96151	4.68176	no	no
		BnaA01g30170D	0.811331	1.4222	0.56761	no	no
		BnaA01g30290D	1.43169	0	0	no	no
		BnaA02g00790D	0.410903	1.03303	0	no	no
		BnaA02g03870D	0	0	0	no	no
		BnaA02g03880D	0	5.82419	0	yes	no
		BnaA02g03890D	0	0	0	no	no
		BnaA02g03900D	0	2.2972	1.06961	no	no
		BnaA02g03910D	0	0	0	no	no
		BnaA02g03920D	0	0	0.6985	no	no
		BnaA02g03940D	0	0	0	no	no
		BnaA02g03960D	0	0	0	no	no
		BnaA02g05090D	0	0	0	no	no
		BnaA02g05100D	0	0.556542	0	no	no
		BnaA02g10190D	4.6409	4.39205	4.31985	no	no
		BnaA02g15980D	3.11289	4.52644	1.18359	no	no
		BnaA02g17300D	1.27964	3.96164	3.22338	no	no
		BnaA02g17320D	0	0.611073	0.600559	no	no
		BnaA02g21320D	0	0	0	no	no
		BnaA02g26400D	0	0.809669	1.80335	no	no
		BnaA02g26410D	0	0	0	no	no
		BnaA03g06800D	1.10234	5.13219	0.552302	no	no
		BnaA03g06810D	0.915109	9.27762	0	no	no
		BnaA03g06820D	0	0	0.546088	no	no
		BnaA03g06830D	1.92403	12.1659	1.20674	no	no
		BnaA03g06840D	0	0	0.547697	no	no
		BnaA03g06850D	0	9.48623	2.73422	yes	no
		BnaA03g06860D	0	0	0.770746	no	no
		BnaA03g06880D	0	15.3712	2.28315	yes	no
		BnaA03g08090D	0.318615	0.494219	0.422381	no	no
		BnaA03g08100D	0	0	0	no	no
		BnaA03g16580D	1.5948	0	0.489832	no	no
		BnaA03g16940D	0	0	0	no	no
		BnaA03g21130D	0	0	0	no	no
		BnaA03g22230D	3.56805	0.436801	3.3034	no	no
		BnaA03g23520D	0	0	0	no	no
		BnaA03g24040D	0	0	0	no	no
		BnaA03g25090D	0	0	0	no	no
		BnaA03g32480D	0	0	0.288094	no	no
		BnaA03g39160D	0	0	0	no	no
		BnaA03g45460D	30.2902	0	2.2063	yes	yes
		BnaA03g51410D	0	0	0	no	no
		BnaA03g53040D	0	0	0	no	no
		BnaA03g53060D	0	1.32106	2.46734	no	yes
		BnaA04g01170D	0	1.11674	8.304	no	yes
		BnaA04g14360D	0	0	0.238086	no	no
		BnaA04g21210D	3.52813	0	0	yes	yes
		BnaA04g26700D	67.3129	88.2574	180.408	no	yes
		BnaA05g01170D	10.8839	26.2995	32.1165	no	yes
		BnaA05g07390D	0.548404	3.44019	2.76857	no	no
		BnaA05g08090D	0	0	0	no	no
		BnaA05g18860D	0	0	0	no	no
		BnaA05g26360D	50.7626	12.1438	28.5118	yes	no
		BnaA05g28680D	0	0	0	no	no
		BnaA06g11650D	0	0	0	no	no
		BnaA06g13980D	0	0	0.327452	no	no
		BnaA06g14030D	0	4.8791	4.12652	yes	yes
		BnaA06g14420D	1.25777	0.611073	0.900839	no	no
		BnaA06g20080D	0.35525	0	0.169315	no	no
		BnaA06g37300D	4.06548	4.51816	0	no	yes
		BnaA06g37310D	0	0	0	no	no
		BnaA06g37320D	17.378	68.8626	26.7987	yes	no
		BnaA07g11440D	1.72116	1.74026	2.1586	no	no
		BnaA07g11670D	0	0.661735	0	no	no
		BnaA07g13610D	0	0	0.275584	no	no
		BnaA07g21620D	0.586166	0.581655	3.26038	no	no
		BnaA07g23070D	11.3609	39.2277	16.6824	yes	no
		BnaA07g32430D	5.19667	4.93447	5.55447	no	no
		BnaA07g34680D	0	0	0	no	no
		BnaA08g04460D	0	0	0	no	no
		BnaA08g10360D	0	0	0.988647	no	no
		BnaA08g10970D	0	0	0	no	no
		BnaA08g14810D	21.0196	8.9792	3.75394	no	no
		BnaA08g17900D	1.30374	10.6848	1.72794	no	no
		BnaA08g17910D	0.897164	1.7818	0.92672	no	no
		BnaA08g17920D	0.473299	1.86005	0	no	no
		BnaA08g23180D	0	0.398979	0	no	no
		BnaA08g31240D	0	0	0	no	no
		BnaA09g07990D	0	0	0	no	no
		BnaA09g09430D	0	0	0.353846	no	no
		BnaA09g16140D	0	0	0	no	no
		BnaA09g20970D	0	0.32957	0	no	no
		BnaA09g26790D	0	0	0.725142	no	no
		BnaA09g26800D	0.425755	0	0.238586	no	no
		BnaA09g26840D	0.802384	0.734087	0.228596	no	no
		BnaA09g33550D	0	0	0	no	no
		BnaA09g38680D	12.341	9.08906	12.2451	no	no
		BnaA09g39470D	12.746	3.30023	6.75452	no	no
		BnaA09g43330D	0	0	0	no	no
		BnaA09g56290D	4.13078	0	2.24937	yes	no
		BnaA10g06890D	16.0278	11.7927	11.3485	no	no
		BnaA10g14720D	1.06727	0.546701	0	no	no
		BnaA10g14730D	0	0	0	no	no
		BnaA10g16740D	0	2.99529	1.55205	no	no
		BnaA10g16750D	1.92403	2.98577	1.61345	no	no
		BnaA10g16770D	1.10234	1.70569	1.54149	no	no
		BnaA10g16780D	0	3.96977	5.64564	yes	yes
		BnaA10g16790D	2.65495	5.11708	1.09697	no	no
		BnaA10g16800D	0.962014	2.39726	1.36483	no	no
		BnaA10g16810D	0	1.262	0	no	no
		BnaA10g16820D	0	0.90342	0	no	no
		BnaA10g16830D	0	0	0	no	no
		BnaA10g16840D	0	0	0	no	no
		BnaA10g21430D	0.399689	0.414976	0.193764	no	no
		BnaA10g26630D	0	0	0.361145	no	no
		BnaAnng07560D	2.11999	0	0.514031	yes	no
		BnaAnng07570D	0	0	0	no	no
		BnaAnng08410D	0	0	0	no	no
		BnaAnng09080D	0	0	0	no	no
		BnaAnng09090D	0	6.43439	2.0003	yes	no
		BnaAnng18380D	0	0	0	no	no
		BnaAnng24400D	0	0	0	no	no
		BnaAnng37150D	0	0	0	no	no
		BnaC01g00010D	13.1108	93.2328	41.5088	yes	yes
		BnaC01g02540D	0	0	0	no	no
		BnaC01g03640D	0	0.633046	2.15786	no	no
		BnaC01g03650D	1.10234	3.92371	0	no	no
		BnaC01g03660D	0	0	0	no	no
		BnaC01g03670D	0	18.3768	6.1219	yes	yes
		BnaC01g03680D	0.743537	8.53956	1.23786	no	no
		BnaC01g07200D	0	0	0	no	no
		BnaC01g38140D	0	0	0.236708	no	no
		BnaC01g38220D	0.231298	0.231333	0.248665	no	no
		BnaC02g03220D	0	0	0	no	no
		BnaC02g07740D	3.54318	17.586	5.71027	no	no
		BnaC02g07760D	0	0	0	no	no
		BnaC02g07770D	0	0	0	no	no
		BnaC02g07790D	0	3.40199	1.2886	no	no
		BnaC02g07800D	0	0	0	no	no
		BnaC02g07810D	1.68184	6.55221	0	no	no
		BnaC02g07820D	0	0	0	no	no
		BnaC02g07830D	1.64077	2.55854	0	no	no
		BnaC02g07850D	0	0	0	no	no
		BnaC02g07870D	0	0.728023	0	no	no
		BnaC02g07880D	0	0	0	no	no
		BnaC02g21400D	10.6357	4.36016	0	no	yes
		BnaC02g23690D	1.53291	0.636004	0	no	no
		BnaC02g23710D	14.6679	5.16517	0	no	yes
		BnaC02g34510D	0	1.61934	0	no	no
		BnaC02g34520D	0	0	0	no	no
		BnaC02g34530D	0	0	0	no	no
		BnaC02g46720D	0	0	0	no	no
		BnaC03g08700D	0	0.852847	0.770746	no	no
		BnaC03g08710D	0	5.01104	0	yes	no
		BnaC03g08720D	1.87266	4.26424	1.34334	no	no
		BnaC03g08730D	0.937777	14.0588	3.37859	no	no
		BnaC03g08740D	0	4.84298	0	yes	no
		BnaC03g08750D	0	10.2632	0	yes	no
		BnaC03g08760D	0	1.45605	0.550128	no	no
		BnaC03g08780D	1.12258	9.0864	2.14633	no	no
		BnaC03g10280D	0	0	0	no	no
		BnaC03g16420D	0	0	0	no	no
		BnaC03g20000D	2.86463	3.80994	1.68434	no	no
		BnaC03g20480D	0	0.873602	0.417984	no	no
		BnaC03g25210D	0	0	0	no	no
		BnaC03g27910D	0.344458	0	0.269329	no	no
		BnaC03g28590D	0	0	0	no	no
		BnaC03g29520D	0	0	0	no	no
		BnaC03g46450D	0	0	0	no	no
		BnaC03g46960D	2.18793	0.873602	3.78106	no	no
		BnaC03g59180D	1.01636	0.797957	0.516554	no	no
		BnaC03g59190D	0	0.377149	0.347432	no	no
		BnaC03g65060D	0	0	0	no	no
		BnaC03g65770D	0	0	0	no	no
		BnaC04g00740D	5.58133	9.82899	16.5688	no	no
		BnaC04g08210D	0	2.58764	0.288628	yes	no
		BnaC04g09120D	2.91595	0.389941	2.59047	no	no
		BnaC04g16230D	0	0	0.282505	no	no
		BnaC04g22040D	16.2445	13.9692	19.9413	no	no
		BnaC04g29280D	0	0	0	no	no
		BnaC04g36450D	0	0	0	no	no
		BnaC05g15800D	0.387583	0	0.600559	no	no
		BnaC05g22450D	0	3.31865	0.347432	yes	no
		BnaC05g22460D	0	5.86298	0.46103	yes	no
		BnaC05g22520D	1.15254	11.2898	3.75443	no	no
		BnaC05g31870D	0	0	0	no	no
		BnaC05g43150D	0	0	0.49696	no	no
		BnaC06g01240D	0	0.417061	0	no	no
		BnaC06g14500D	0	0	0	no	no
		BnaC06g22290D	0	0.581655	1.77587	no	no
		BnaC06g24340D	49.9046	9.63454	11.0487	yes	yes
		BnaC06g36290D	0	4.03761	2.48143	yes	yes
		BnaC06g36300D	0	0	0.190394	no	no
		BnaC06g36890D	13.3015	10.3157	3.27364	no	no
		BnaC07g05670D	0	0	0	no	no
		BnaC07g15340D	0	0	0.192038	no	no
		BnaC07g37400D	30.8375	0	0.665998	yes	no
		BnaC07g43240D	0	0	0	no	no
		BnaC07g45220D	0	4.91694	0.380843	yes	no
		BnaC07g45230D	0	0.748745	0	no	no
		BnaC07g45260D	0	0	0.751391	no	no
		BnaC07g45980D	0.723743	0	0	no	no
		BnaC07g47550D	8.24372	19.392	6.16633	no	no
		BnaC07g47560D	0	0	0	no	no
		BnaC07g47570D	0	53.55	6.92576	yes	no
		BnaC07g48500D	0	2.28775	0	no	no
		BnaC08g11390D	1.28997	0.633046	0	no	no
		BnaC08g17330D	0	0	0	no	no
		BnaC08g19010D	0	0.647304	0.197953	no	no
		BnaC08g22620D	0	0	0	no	no
		BnaC08g24350D	0	0	0	no	no
		BnaC08g30850D	17.4549	5.352	14.9614	yes	no
		BnaC08g31820D	32.5044	1.42137	8.58527	no	yes
		BnaC08g35940D	0	0	0	no	no
		BnaC08g38350D	7.64064	0.771779	2.41017	no	no
		BnaC09g08150D	0	0	1.27631	no	no
		BnaC09g16890D	0	0	0	no	no
		BnaC09g29950D	23.2211	27.1813	30.3714	no	no
		BnaC09g37060D	0.531601	2.50237	0.286653	no	no
		BnaC09g37090D	0	0	0.146955	no	no
		BnaC09g39760D	3.56455	5.25468	0	no	no
		BnaC09g39770D	0.71598	2.89091	0	no	no
		BnaC09g39790D	1.10234	4.36454	1.39851	no	no
		BnaC09g39800D	0	3.82866	0	yes	no
		BnaC09g39810D	0	2.74843	1.34459	no	no
		BnaC09g39820D	0	0	0	no	no
		BnaC09g39830D	2.20469	0.852847	0	no	no
		BnaC09g39840D	2.71299	2.48831	3.91407	no	no
		BnaC09g39850D	2.88604	8.65714	8.60247	no	no
		BnaC09g45540D	0	0	0	no	no
		BnaCnng01670D	89.3367	119.643	157.812	no	yes
		BnaCnng02890D	2.01385	0	1.5122	no	no
		BnaCnng15530D	0	0	0	no	no
		BnaCnng20020D	0	0	0	no	no
		BnaCnng22170D	1.26929	0.55504	0.805786	no	no
		BnaCnng59650D	7.03575	17.5421	6.84427	no	no
		BnaCnng63120D	2.31125	3.82486	0.690529	no	no
		BnaCnng68470D	0	0	0	no	no
		BnaCnng72960D	0.679264	4.06349	0.429181	no	no
	TPL family	BnaA01g28410D	3.48568	1.52732	2.25414	yes	no
		BnaA02g31390D	2.65219	0.488298	1.47078	yes	no
		BnaA03g33950D	1.16483	2.07716	1.72594	no	no
		BnaA05g23070D	3.4971	2.91304	2.95889	no	no
		BnaA06g10370D	5.95627	4.49586	7.94053	no	no
		BnaA06g28430D	2.81845	3.13811	3.36488	no	no
		BnaA07g19900D	3.176	1.39686	2.12951	yes	no
		BnaA09g56690D	2.53855	1.9989	2.69995	no	no
		BnaC01g35670D	3.44499	2.33973	2.63474	no	no
		BnaC01g44400D	4.66994	2.58398	4.76038	yes	no
		BnaC02g39980D	6.7949	1.00697	0.662349	yes	yes
		BnaC03g39340D	1.17414	1.93515	2.12686	no	no
		BnaC05g11960D	3.12083	3.33896	6.34903	no	yes
		BnaC05g36510D	5.38479	4.75054	6.23912	no	no
		BnaC06g19200D	1.71753	1.62512	2.99732	no	no
		BnaC07g28370D	3.33541	4.8244	5.51912	no	no
		BnaC08g38720D	8.12393	5.3026	7.25841	no	no
	YUCCA family	BnaA10g02750D	0	0	0	no	no
		BnaA02g00930D	0.091832	0.0900343	0	no	no
		BnaA08g13610D	0	0	0	no	no
		BnaA10g02450D	0.705348	0.620734	0.867681	no	no
		BnaAnng12250D	0	0	0	no	no
		BnaA02g22420D	0.0881831	0	0.547622	no	no
		BnaA09g50630D	0.308065	0.453065	1.79338	no	no
		BnaA06g39380D	1.24249	0.600845	1.12843	no	no
		BnaA02g31890D	0.15177	0.655767	0.898604	no	no
		BnaA01g08170D	0.0792561	0.372617	0.433399	no	no
		BnaA05g10350D	0	0	0	no	no
		BnaA09g04510D	0.330023	0.816254	1.75706	no	no
		BnaA06g36480D	0	0	0	no	no
		BnaA08g12160D	0	0.0779543	0	no	no
		BnaA01g04490D	0	0	0	no	no
		BnaC09g45330D	0	0.172505	0	no	no
		BnaC08g13170D	0	0.230204	0.119209	no	no
		BnaC05g02320D	0.0826937	0.640165	1.11125	no	no
		BnaCnng63040D	0	0	0	no	no
		BnaC08g43780D	1.02653	0.854699	0.882256	no	no
		BnaC07g29140D	0.868937	1.11285	1.16646	no	no
		BnaC01g09750D	0	0.596187	0.275314	no	no
		BnaC04g11270D	0	0	0	no	no
		BnaC09g03930D	0	0	0	no	no
		BnaC07g17430D	0	0	0	no	no
		BnaC03g67260D	0	0	0	no	no
		BnaC01g05950D	0	0	0	no	no
	total	450				52	37
