# Supplementary material for: Genome-wide gene expression perturbation induced by loss of C2 chromosome in allotetraploid Brassica napus L
Source: Front Plant Sci. 2015 Sep 23;6:763. doi: 10.3389/fpls.2015.00763 (PMC4585227; doi:10.3389/fpls.2015.00763)
Supplement: Table S5 — Gene expression of those identified for flowering time in B.napus. [file Table5.XLSX]

## Sheet: Table S5
	Table S5 Gene expression of those identified for flowering time in B.napus
	Gene_family	Gene_ID	Oro_FPKM	Mono_FPKM	Null_FPKM	Oro vs mono	Oro vs null
	AGL24	BnaA03g46780D	0	0.176452	0.0988603	no	no
		BnaC01g17400D	0	0	0	no	no
		BnaC07g38990D	0.282016	0	0	no	no
	AP1	BnaA03g39820D	0	0	0.519407	no	no
		BnaA07g24360D	0	0	0.151166	no	no
		BnaA07g27710D	0	0	0	no	no
		BnaA08g19710D	0	0	0	no	no
		BnaA09g05500D	0	0.848218	0.0943088	no	no
		BnaAnng06660D	0	0	0	no	no
		BnaC02g41870D	0.763985	0.276793	0	no	no
		BnaC03g56640D	0	0	0	no	no
		BnaC06g25500D	0	0	0.0781743	no	no
		BnaC06g29980D	0	0	0	no	no
	AP2	BnaA03g53830D	7.61664	7.30807	7.74386	no	no
		BnaC01g01710D	9.05797	5.69679	6.88397	no	no
		BnaCnng39690D	7.13137	7.86074	8.35022	no	no
	CDF1	BnaA06g21870D	0.789722	4.35362	3.34409	no	no
		BnaAnng29770D	1.32274	1.99167	0	no	no
		BnaCnng61810D	2.11698	2.35914	3.62113	no	no
	CO	BnaA02g02840D	2.22577	1.68604	1.74021	no	no
		BnaA10g18430D	0	0.100024	0.359476	no	no
		BnaC02g06280D	0.482339	0.315598	0	no	no
		BnaC09g41990D	0.953067	2.73866	7.63643	no	yes
	COP1	BnaA04g19110D	0.315183	0.454534	0.0925961	no	no
		BnaA05g34990D	11.8211	10.1048	9.55419	no	no
		BnaC04g11750D	8.12621	9.70069	8.32835	no	no
		BnaC04g43440D	0	0	0	no	no
	CRY1	BnaA08g27870D	42.288	30.1909	54.528	no	no
		BnaA10g02550D	34.752	65.4698	64.4423	yes	yes
		BnaC05g02520D	28.9174	45.7238	49.1703	no	yes
		BnaC08g00670D	91.0557	74.2759	151.666	no	yes
	CRY2	BnaAnng13370D	20.9957	51.8154	40.428	yes	yes
		BnaC09g25510D	23.6931	48.1686	38.884	yes	yes
	CSTF64	BnaA02g15530D	5.53114	1.92049	3.76517	yes	no
		BnaA07g23410D	2.56108	5.13236	5.29115	no	no
		BnaC02g20770D	4.05602	1.4302	0.0567005	yes	no
		BnaCnng07840D	3.10115	2.46119	1.79475	no	no
	CSTF77	BnaA08g22960D	0.751985	0.834505	0.872767	no	no
		BnaC08g17530D	0.670348	0.556883	0.556515	no	no
	FCA	BnaA01g17510D	0.713462	0.76759	1.34392	no	no
		BnaC01g21860D	2.31508	1.46941	1.44759	no	no
	FD	BnaA01g01640D	0	0.15997	0.655942	no	no
		BnaA08g14840D	0.953234	0.150065	2.07417	no	no
		BnaAnng08290D	0.32237	0.145473	0.991719	no	no
		BnaC01g02720D	0.446125	0	0.269575	no	no
		BnaC03g76870D	0	0	0.100879	no	no
		BnaC07g45850D	0.606937	0	1.59938	no	no
	FKF1	BnaA07g01230D	12.3359	9.83498	9.98662	no	no
		BnaA07g01240D	8.50419	6.63569	5.09438	no	no
		BnaA07g01250D	45.1854	52.0979	44.1271	no	no
		BnaC07g02620D	54.7475	79.553	55.035	no	no
		BnaC07g02630D	12.5937	10.8562	10.9473	no	no
	FLC	BnaA02g00370D	3.82384	2.38326	2.56863	no	no
		BnaA03g02820D	0	0.402718	0.33313	no	no
		BnaA03g13630D	1.49504	0.413498	0.266495	no	no
		BnaA10g22080D	0	0	0	no	no
		BnaC02g00490D	0	0	0	no	no
		BnaC03g04170D	0.916106	0.201359	3.64661	no	no
		BnaC03g16530D	0.187481	0	0.112662	no	no
		BnaC09g46500D	0.476518	0.840587	0.537598	no	no
	FLD	BnaA03g31180D	4.72726	3.71691	4.65818	no	no
		BnaC03g36510D	6.35428	5.48705	7.07077	no	no
	FLK	BnaA03g28670D	15.2715	17.0943	12.1762	no	no
		BnaC03g33790D	16.6413	17.8146	16.081	no	no
	FPA	BnaA05g03310D	3.08809	2.3567	3.0132	no	no
		BnaC04g02920D	4.22156	2.88071	3.69885	no	no
	FRI	BnaA03g13320D	5.01969	3.70368	4.17488
		BnaC03g16130D	5.68884	7.6877	7.23256
		BnaA10g05850D	2.248	1.93178	2.25123	no	no
		BnaC09g27290D	10.2723	5.15856	6.63167	yes	no
	FT	BnaA02g12130D	0.608658	1.19726	13.6332	no	no
		BnaA07g25310D	0	0.481316	16.9932	no	yes
		BnaA07g33120D	11.0358	13.4559	2.63322	no	yes
		BnaC02g45250D	0.465752	0	1.59025	no	no
		BnaC06g27090D	0	0.998824	14.2882	no	yes
	FVE	BnaA01g07210D	0	0	0	no	no
		BnaA07g01150D	0	0.0976161	0	no	no
		BnaA07g01200D	1.27829	1.13923	1.93352	no	no
		BnaA09g09860D	0.424949	1.68098	1.89853	no	no
		BnaA09g44120D	1.27615	1.01996	1.88402	no	no
		BnaC01g08780D	0.0689803	0	0	no	no
		BnaC07g01650D	0	0.0835672	0	no	no
		BnaC07g01700D	1.37068	2.93406	1.87913	no	no
		BnaC08g36680D	1.11714	1.4968	1.29779	no	no
		BnaC09g09900D	0.718912	2.07295	1.52825	no	no
	FY	BnaA02g01670D	2.37341	2.51027	1.94784	no	no
		BnaA03g04360D	1.8394	2.83916	2.4332	no	no
		BnaC02g04790D	1.08116	0.732048	0	no	no
		BnaC03g05900D	2.75043	2.98628	3.56439	no	no
	GA1	BnaA03g26050D	0	0.0737658	0.333833	no	no
		BnaA09g01090D	0.994743	1.32219	1.17049	no	no
		BnaC03g30630D	0	0.109604	0.0483928	no	no
		BnaC09g00230D	0	0	0	no	no
	GAI	BnaA06g34810D	38.6714	33.6385	69.0815	no	yes
		BnaA09g18700D	28.2017	74.1605	40.486	yes	no
		BnaC07g20900D	45.0289	37.179	45.457	no	no
		BnaC09g52270D	15.4014	33.5516	23.9782	yes	no
	GI	BnaA09g30390D	80.3955	64.1989	77.5602	no	no
		BnaC05g18020D	80.1541	59.885	76.5305	no	no
	GID1A	BnaA04g00210D	2.17276	0.316275	1.61686	no	no
		BnaA05g32040D	29.9093	11.3372	29.6302	yes	no
		BnaA07g19530D	5.16502	0	0.885087	yes	yes
		BnaA09g55590D	29.8911	0.877105	7.98782	yes	yes
		BnaC04g21040D	10.7517	1.35959	7.15561	yes	no
		BnaC05g46680D	69.7595	9.43883	33.1472	yes	yes
		BnaC07g27790D	95.7334	70.7623	92.0123	no	no
		BnaCnng55170D	44.9892	1.90564	12.2052	yes	yes
		BnaCnng69280D	0	0	0.251516	no	no
	GNC	BnaA02g08490D	9.76595	16.9313	15.891	no	no
		BnaA03g10560D	1.00653	1.82744	3.60176	no	no
		BnaA10g10940D	8.58574	29.6475	29.3888	yes	yes
		BnaC02g44480D	0	0.0822124	0	no	no
		BnaC09g33380D	3.458	13.4516	15.6208	yes	yes
		BnaCnng47160D	0.794109	1.70324	6.55383	no	yes
	GNL	BnaA01g15350D	6.51467	20.5235	7.51282	yes	no
		BnaA03g47870D	0	0.277768	0.305742	no	no
		BnaC01g18190D	3.22669	22.4554	8.8045	yes	yes
	LD	BnaA02g20680D	3.23602	3.9896	4.07855	no	no
		BnaC02g27000D	2.40545	0.990016	0	yes	yes
	LFY	BnaA06g39070D	0	0	0	no	no
		BnaCnng24550D	0	0	0	no	no
	LHP1	BnaA03g06690D	0	0	0	no	no
		BnaA10g17060D	7.67011	6.33763	6.7701	no	no
		BnaC03g08560D	0	0	0	no	no
		BnaC09g40240D	8.46183	7.81305	6.33357	no	no
	PHYA	BnaA06g05470D	11.3943	9.47891	9.23842	no	no
		BnaA09g48410D	0.0319908	0	0.187004	no	no
		BnaC08g42660D	3.13502	1.78652	1.15987	no	yes
	PHYB	BnaA05g22950D	20.1738	27.5206	23.5794	no	no
		BnaC05g36390D	13.6292	23.7038	21.2254	yes	no
	PRC2(CLF,EMF2)	BnaA02g11340D	1.16794	0.658229	1.07681	no	no
		BnaA03g13220D	0	0	0	no	no
		BnaA04g13630D	2.89051	7.23551	4.26903	yes	no
		BnaA10g08130D	1.22114	1.19429	1.80259	no	no
		BnaC02g15870D	0.205404	0.329659	0	no	no
		BnaC04g35880D	1.4403	4.53446	2.05754	yes	no
	SMZ	BnaA09g54740D	1.29093	0.670673	0.278009	no	no
		BnaC08g25840D	5.25981	4.69923	4.72394	no	no
	SOC1	BnaA03g56870D	0	0	0	no	no
		BnaA03g56880D	0.165136	0	0.557119	no	no
		BnaA04g26320D	0.954832	2.26747	5.65717	no	no
		BnaA05g05000D	0	0	0	no	no
		BnaA05g05010D	2.00529	0.666088	1.80468	no	no
		BnaC04g04380D	0	0	0	no	no
		BnaC04g50370D	1.13432	1.02254	0.0994908	no	no
		BnaC04g53290D	4.76785	3.96261	5.85697	no	no
	SPA	BnaA01g28800D	2.68597	4.59168	5.45064	no	yes
		BnaA03g21350D	7.98256	4.76399	7.94442	no	no
		BnaA05g01470D	31.1146	41.8336	46.5624	no	no
		BnaA05g14710D	0.0705939	0.203936	0	no	no
		BnaA05g24250D	12.7478	21.1737	17.5951	yes	no
		BnaA09g22070D	9.43293	10.3019	9.30612	no	no
		BnaC01g36140D	6.47369	4.15712	3.64301	no	no
		BnaC03g25720D	9.03194	11.9547	11.6527	no	no
		BnaC04g01130D	31.3147	45.0773	40.0676	no	no
		BnaC05g38270D	43.919	51.6235	44.5171	no	no
		BnaC06g10100D	8.42719	24.455	15.5899	yes	yes
		BnaC09g26140D	11.3174	12.5574	11.4151	no	no
	SPL	BnaA05g00780D	38.685	15.2518	22.9628	yes	yes
		BnaC04g00420D	4.70041	25.2314	39.7384	yes	yes
	SPY	BnaA03g31770D	2.28477	1.43309	2.0777	no	no
		BnaA05g27510D	3.4778	3.16113	3.31733	no	no
		BnaC03g37230D	2.15119	1.45176	1.40864	no	no
		BnaC05g41670D	4.35842	2.24909	2.72997	yes	no
	SVP	BnaA04g12990D	0.196009	1.27384	1.11482	no	no
		BnaA09g42480D	4.96251	5.19564	5.20864	no	no
		BnaC04g35060D	2.00716	1.99411	4.62438	no	no
		BnaC08g34920D	1.98455	1.78508	2.08208	no	no
	TEM1	BnaA02g14040D	3.29707	0.961711	0.904477	no	no
		BnaA02g27630D	0.764356	0.7341	0.374345	no	no
		BnaA06g07470D	1.96423	2.4109	5.01861	no	no
		BnaA08g19490D	6.19844	6.06642	9.61028	no	no
		BnaA09g28670D	9.48318	5.39096	5.61248	no	no
		BnaAnng40580D	9.04852	6.31726	5.77943	no	no
		BnaC02g18650D	2.41034	0.193144	0	no	yes
		BnaC02g35650D	2.93037	0.0937414	0.340126	no	no
		BnaC05g20560D	11.67	5.15474	6.06131	yes	no
		BnaCnng04580D	7.49821	4.1541	6.98849	no	no
		BnaCnng33070D	15.9235	26.1549	19.0334	no	no
		BnaCnng37790D	14.1586	10.0036	13.3396	no	no
	TOE1	BnaA03g22100D	1.11679	1.98295	2.58177	no	no
		BnaA07g13990D	5.64132	11.9537	3.41917	yes	no
		BnaC03g26480D	18.6294	10.812	6.31829	yes	yes
		BnaC04g15640D	0.615711	1.98442	0.544115	no	no
	TOE2	BnaA02g06490D	2.26714	1.02108	1.03311	no	no
		BnaA10g12950D	4.50385	6.03838	6.97627	no	no
		BnaC09g35430D	3.58259	3.61039	1.90473	no	no
	TOE3	BnaA07g12050D	2.60575	1.10475	2.12615	no	no
		BnaC07g16190D	5.84168	1.68859	6.12415	yes	no
	TPS1	BnaA02g18920D	0	0.0377679	0	no	no
		BnaA03g48650D	0	0	0	no	no
		BnaA06g11450D	0	0	0	no	no
		BnaA06g11460D	0.305494	0	0.0730469	no	no
		BnaA07g34230D	10.2136	19.2445	28.6349	yes	yes
		BnaC02g25020D	0.108504	0.601747	0	no	no
		BnaC05g13090D	0	0	0	no	no
		BnaC05g13110D	0.112625	0	0	no	no
		BnaC06g39000D	19.057	13.307	17.4536	no	no
	VIN3	BnaA02g08140D	6.68015	4.97242	2.13124	no	yes
		BnaA03g10310D	2.97508	5.27032	5.92719	no	no
		BnaC02g11530D	0	0	0.0565888	no	no
		BnaC03g12980D	1.40214	3.35481	5.86248	no	yes
	VRN1	BnaA01g26330D	9.57697	2.52675	2.54623	yes	yes
		BnaA03g35020D	4.0506	3.80002	6.84505	no	no
		BnaA05g21140D	10.3125	6.1909	8.29102	no	no
		BnaC01g33680D	1.09064	1.70386	5.30818	no	yes
		BnaC03g40730D	9.80187	5.29697	7.85644	no	no
		BnaC05g34060D	17.1418	7.45091	12.0491	yes	no
	VRN2	BnaA08g08130D	1.17391	1.01448	1.5944	no	no
		BnaC08g10770D	0	0	0	no	no
	total	210				35	32
